# Supplementary material for: Assessment of Narrow Band Imaging Algorithm for Video Capsule Endoscopy Based on Decorrelated Color Space for Esophageal Cancer
Source: Cancers (Basel). 2023 Sep 25;15(19):4715. doi: 10.3390/cancers15194715 (PMC10571786; doi:10.3390/cancers15194715)
Supplement: Supplementary file 1 [file cancers-15-04715-s001.zip]

Archive with 1 entries (1 files):
- cancers-2560633-supplementary.pdf
